# Supplementary material for: Cadherin Protein Is Involved in the Action of Bacillus thuringiensis Cry1Ac Toxin in Ostrinia furnacalis
Source: Toxins (Basel). 2021 Sep 15;13(9):658. doi: 10.3390/toxins13090658 (PMC8473148; doi:10.3390/toxins13090658)
Supplement: Supplementary file 1 [file toxins-13-00658-s001.zip]

Archive with 1 entries (1 files):
- toxins-1357252-supplementary.pdf
